# Supplementary material for: Differences in gut microbiota and faecal metabolomics characteristics in preterm infants with feeding intolerance
Source: J Med Microbiol. 2026 Mar 26;75(3):002138. doi: 10.1099/jmm.0.002138 (PMC13021176; doi:10.1099/jmm.0.002138)
Supplement: Uncited Table S1. [file jmm-75-02138-s001.xlsx]

## Sheet: Table S1
Accession	Title	BioProject	BioSample
SRR36944832	16S rRNA gene amplicon sequencing of human fecal metagenome: feeding intolerant preterm infant feces, 01	PRJNA1406357	SAMN54770343
SRR36944843	16S rRNA gene amplicon sequencing of human fecal metagenome: feeding tolerant preterm infant feces, 25	PRJNA1406357	SAMN54770333
SRR36944859	16S rRNA gene amplicon sequencing of human fecal metagenome: feeding tolerant preterm infant feces, 02	PRJNA1406357	SAMN54770310
SRR36944825	16S rRNA gene amplicon sequencing of human fecal metagenome: feeding intolerant preterm infant feces, 07	PRJNA1406357	SAMN54770349
SRR36944831	16S rRNA gene amplicon sequencing of human fecal metagenome: feeding intolerant preterm infant feces, 02	PRJNA1406357	SAMN54770344
SRR36944840	16S rRNA gene amplicon sequencing of human fecal metagenome: feeding tolerant preterm infant feces, 28	PRJNA1406357	SAMN54770336
SRR36944860	16S rRNA gene amplicon sequencing of human fecal metagenome: feeding tolerant preterm infant feces, 01	PRJNA1406357	SAMN54770309
SRR36944858	16S rRNA gene amplicon sequencing of human fecal metagenome: feeding tolerant preterm infant feces, 11	PRJNA1406357	SAMN54770319
SRR36944856	16S rRNA gene amplicon sequencing of human fecal metagenome: feeding tolerant preterm infant feces, 13	PRJNA1406357	SAMN54770321
SRR36944853	16S rRNA gene amplicon sequencing of human fecal metagenome: feeding tolerant preterm infant feces, 16	PRJNA1406357	SAMN54770324
SRR36944836	16S rRNA gene amplicon sequencing of human fecal metagenome: feeding tolerant preterm infant feces, 31	PRJNA1406357	SAMN54770339
SRR36944855	16S rRNA gene amplicon sequencing of human fecal metagenome: feeding tolerant preterm infant feces, 14	PRJNA1406357	SAMN54770322
SRR36944850	16S rRNA gene amplicon sequencing of human fecal metagenome: feeding tolerant preterm infant feces, 19	PRJNA1406357	SAMN54770327
SRR36944854	16S rRNA gene amplicon sequencing of human fecal metagenome: feeding tolerant preterm infant feces, 15	PRJNA1406357	SAMN54770323
SRR36944837	16S rRNA gene amplicon sequencing of human fecal metagenome: feeding tolerant preterm infant feces, 04	PRJNA1406357	SAMN54770312
SRR36944845	16S rRNA gene amplicon sequencing of human fecal metagenome: feeding tolerant preterm infant feces, 23	PRJNA1406357	SAMN54770331
SRR36944834	16S rRNA gene amplicon sequencing of human fecal metagenome: feeding tolerant preterm infant feces, 33	PRJNA1406357	SAMN54770341
SRR36944849	16S rRNA gene amplicon sequencing of human fecal metagenome: feeding tolerant preterm infant feces, 20	PRJNA1406357	SAMN54770328
SRR36944838	16S rRNA gene amplicon sequencing of human fecal metagenome: feeding tolerant preterm infant feces, 30	PRJNA1406357	SAMN54770338
SRR36944841	16S rRNA gene amplicon sequencing of human fecal metagenome: feeding tolerant preterm infant feces, 27	PRJNA1406357	SAMN54770335
SRR36944847	16S rRNA gene amplicon sequencing of human fecal metagenome: feeding tolerant preterm infant feces, 21	PRJNA1406357	SAMN54770329
SRR36944839	16S rRNA gene amplicon sequencing of human fecal metagenome: feeding tolerant preterm infant feces, 29	PRJNA1406357	SAMN54770337
SRR36944851	16S rRNA gene amplicon sequencing of human fecal metagenome: feeding tolerant preterm infant feces, 18	PRJNA1406357	SAMN54770326
SRR36944852	16S rRNA gene amplicon sequencing of human fecal metagenome: feeding tolerant preterm infant feces, 17	PRJNA1406357	SAMN54770325
SRR36944835	16S rRNA gene amplicon sequencing of human fecal metagenome: feeding tolerant preterm infant feces, 32	PRJNA1406357	SAMN54770340
SRR36944844	16S rRNA gene amplicon sequencing of human fecal metagenome: feeding tolerant preterm infant feces, 24	PRJNA1406357	SAMN54770332
SRR36944833	16S rRNA gene amplicon sequencing of human fecal metagenome: feeding tolerant preterm infant feces, 34	PRJNA1406357	SAMN54770342
SRR36944848	16S rRNA gene amplicon sequencing of human fecal metagenome: feeding tolerant preterm infant feces, 03	PRJNA1406357	SAMN54770311
SRR36944823	16S rRNA gene amplicon sequencing of human fecal metagenome: feeding intolerant preterm infant feces, 09	PRJNA1406357	SAMN54770351
SRR36944829	16S rRNA gene amplicon sequencing of human fecal metagenome: feeding intolerant preterm infant feces, 04	PRJNA1406357	SAMN54770346
SRR36944857	16S rRNA gene amplicon sequencing of human fecal metagenome: feeding tolerant preterm infant feces, 12	PRJNA1406357	SAMN54770320
SRR36944816	16S rRNA gene amplicon sequencing of human fecal metagenome: feeding tolerant preterm infant feces, 06	PRJNA1406357	SAMN54770314
SRR36944822	16S rRNA gene amplicon sequencing of human fecal metagenome: feeding intolerant preterm infant feces, 10	PRJNA1406357	SAMN54770352
SRR36944812	16S rRNA gene amplicon sequencing of human fecal metagenome: feeding tolerant preterm infant feces, 10	PRJNA1406357	SAMN54770318
SRR36944815	16S rRNA gene amplicon sequencing of human fecal metagenome: feeding tolerant preterm infant feces, 07	PRJNA1406357	SAMN54770315
SRR36944818	16S rRNA gene amplicon sequencing of human fecal metagenome: feeding intolerant preterm infant feces, 14	PRJNA1406357	SAMN54770356
SRR36944821	16S rRNA gene amplicon sequencing of human fecal metagenome: feeding intolerant preterm infant feces, 11	PRJNA1406357	SAMN54770353
SRR36944824	16S rRNA gene amplicon sequencing of human fecal metagenome: feeding intolerant preterm infant feces, 08	PRJNA1406357	SAMN54770350
SRR36944827	16S rRNA gene amplicon sequencing of human fecal metagenome: feeding intolerant preterm infant feces, 06	PRJNA1406357	SAMN54770348
SRR36944830	16S rRNA gene amplicon sequencing of human fecal metagenome: feeding intolerant preterm infant feces, 03	PRJNA1406357	SAMN54770345
SRR36944842	16S rRNA gene amplicon sequencing of human fecal metagenome: feeding tolerant preterm infant feces, 26	PRJNA1406357	SAMN54770334
SRR36944813	16S rRNA gene amplicon sequencing of human fecal metagenome: feeding tolerant preterm infant feces, 09	PRJNA1406357	SAMN54770317
SRR36944819	16S rRNA gene amplicon sequencing of human fecal metagenome: feeding intolerant preterm infant feces, 13	PRJNA1406357	SAMN54770355
SRR36944828	16S rRNA gene amplicon sequencing of human fecal metagenome: feeding intolerant preterm infant feces, 05	PRJNA1406357	SAMN54770347
SRR36944846	16S rRNA gene amplicon sequencing of human fecal metagenome: feeding tolerant preterm infant feces, 22	PRJNA1406357	SAMN54770330
SRR36944814	16S rRNA gene amplicon sequencing of human fecal metagenome: feeding tolerant preterm infant feces, 08	PRJNA1406357	SAMN54770316
SRR36944817	16S rRNA gene amplicon sequencing of human fecal metagenome: feeding intolerant preterm infant feces, 15	PRJNA1406357	SAMN54770357
SRR36944826	16S rRNA gene amplicon sequencing of human fecal metagenome: feeding tolerant preterm infant feces, 05	PRJNA1406357	SAMN54770313
SRR36944820	16S rRNA gene amplicon sequencing of human fecal metagenome: feeding intolerant preterm infant feces, 12	PRJNA1406357	SAMN54770354
